# Supplementary material for: The Evaluation of (1R,4R,7R,10R)-α,α′,α″,α‴-Tetramethyl-1,4,7,10-tetraazacyclododecane-1,4,7,10-tetraacetic Acid (DOTMA) as a Chelator for Zirconium-89
Source: Molecules. 2025 Oct 19;30(20):4129. doi: 10.3390/molecules30204129 (PMC12566511; doi:10.3390/molecules30204129)
Supplement: Supplementary file 1 [file molecules-30-04129-s001.zip]

Archive with 1 entries (1 files):
- molecules-3831623-supplementary.pdf
